# Supplementary material for: Einstein Model of a Graph to Characterize Protein Folded/Unfolded States
Source: Molecules. 2023 Sep 16;28(18):6659. doi: 10.3390/molecules28186659 (PMC10536427; doi:10.3390/molecules28186659)
Supplement: Supplementary file 1 [file molecules-28-06659-s001.zip]

Archive with 1 entries (1 files):
- molecules-2586723-supplementary.pdf
